# Supplementary material for: Complications of Catheter Ablation for Atrial Fibrillation in Patients with Rheumatic Diseases
Source: J Clin Med. 2026 May 1;15(9):3478. doi: 10.3390/jcm15093478 (PMC13163545; doi:10.3390/jcm15093478)
Supplement: Supplementary file 1 [file jcm-15-03478-s001.zip]

Archive with 1 entries (1 files):
- RD_AFibAblation_SuppData.pdf
